# Supplementary material for: Two new species of Amblypsilopus Bigot with a key to species from Taiwan (Diptera, Dolichopodidae)
Source: Zookeys. 2012 May 8;(192):27–33. doi: 10.3897/zookeys.192.3265 (PMC3349060; doi:10.3897/zookeys.192.3265)
Supplement: XML Treatment for Amblypsilopus crassatus [file zookeys.192.3265-treatment1.xml]

<!DOCTYPE tp:taxon-treatment
  PUBLIC "-//TaxonX//DTD Taxonomic Treatment Publishing DTD v0 20100105//EN" "tax-treatment-NSO.dtd">
<tp:taxon-treatment xmlns:tp="http://www.plazi.org/taxpub"><tp:treatment-meta><mixed-citation publication-type="journal"><person-group><name><surname>Wang</surname><given-names>Jinjing</given-names></name><name><surname>Zhu</surname><given-names>Yajun</given-names></name><name><surname>Yang</surname><given-names>Ding</given-names></name></person-group><article-title>Two new species of 
                    <italic>Amblypsilopus</italic> Bigot with a key to species from Taiwan (Diptera, Dolichopodidae)
                </article-title><source>Zookeys</source><day>8</day><month>5</month><year>2012</year><volume>2012</volume><issue>192</issue><fpage>27</fpage><lpage>33</lpage><pub-id pub-id-type="doi">10.3897/zookeys.192.3265</pub-id></mixed-citation></tp:treatment-meta><tp:nomenclature><tp:taxon-name>
                        <tp:taxon-name-part taxon-name-part-type="genus">Amblypsilopus</tp:taxon-name-part>
                        <tp:taxon-name-part taxon-name-part-type="species">crassatus</tp:taxon-name-part>
                    <object-id xmlns:xlink="http://www.w3.org/1999/xlink" xlink:type="simple">http://species-id.net/wiki/Amblypsilopus_crassatus</object-id>
								</tp:taxon-name><tp:taxon-authority>Yang, 1997</tp:taxon-authority><tp:nomenclature-citation-list><tp:nomenclature-citation><tp:taxon-name>Amblypsilopus crassatus</tp:taxon-name><comment> Yang, 1997: 133. Type locality: China: Zhejiang, Hangzhou.</comment></tp:nomenclature-citation></tp:nomenclature-citation-list></tp:nomenclature><tp:treatment-sec sec-type="Diagnosis"><title>Diagnosis.</title><p>Antenna yellow except first flagellomere dark brown and subrectangular. Fore tarsomere 5 distinctly flattened with lateral flags. Male cercus rather thick with ventral surface slightly concave; hypandrium rather wide.</p></tp:treatment-sec><tp:treatment-sec sec-type="Specimen examined"><title>Specimen examined.</title><p>1male, Taiwan: Nantou, Lienhuachi, 675 m, 2010. XI. 11, Ding Yang.</p></tp:treatment-sec><tp:treatment-sec sec-type="Distribution"><title>Distribution.</title><p>China (Henan, Hubei, Yunnan, Guizhou, Guangxi, Guangdong, Zhejiang, Fujian, Taiwan); Singapore.</p></tp:treatment-sec><tp:treatment-sec sec-type="Remarks"><title>Remarks.</title><p>This species belongs to the <italic><tp:taxon-name>Amblypsilopus triscuticatus</tp:taxon-name></italic> group (<xref ref-type="bibr" rid="B4">Yang et al. 2011</xref>). It is newly recorded from Taiwan.</p></tp:treatment-sec><ref-list><ref id="B4"><mixed-citation xmlns:xlink="http://www.w3.org/1999/xlink" xlink:type="simple"><person-group><name name-style="western"><surname>Yang</surname><given-names>D</given-names></name><name name-style="western"><surname>Zhang</surname><given-names>LL</given-names></name><name name-style="western"><surname>Wang</surname><given-names>MQ</given-names></name><name name-style="western"><surname>Zhu</surname><given-names>YJ</given-names></name></person-group> (<year>2011</year>)<source> Fauna Sinica Insecta Vol. 53.</source><publisher-name>Diptera Dolichopodidae. Science Press</publisher-name>, <publisher-loc>Beijing</publisher-loc>, <lpage>1912</lpage> pp.</mixed-citation></ref></ref-list></tp:taxon-treatment>
