# Supplementary material for: Two new species of Amblypsilopus Bigot with a key to species from Taiwan (Diptera, Dolichopodidae)
Source: Zookeys. 2012 May 8;(192):27–33. doi: 10.3897/zookeys.192.3265 (PMC3349060; doi:10.3897/zookeys.192.3265)
Supplement: XML Treatment for Amblypsilopus flavellus [file zookeys.192.3265-treatment2.xml]

<!DOCTYPE tp:taxon-treatment
  PUBLIC "-//TaxonX//DTD Taxonomic Treatment Publishing DTD v0 20100105//EN" "tax-treatment-NSO.dtd">
<tp:taxon-treatment xmlns:tp="http://www.plazi.org/taxpub"><tp:treatment-meta><mixed-citation publication-type="journal"><person-group><name><surname>Wang</surname><given-names>Jinjing</given-names></name><name><surname>Zhu</surname><given-names>Yajun</given-names></name><name><surname>Yang</surname><given-names>Ding</given-names></name></person-group><article-title>Two new species of 
                    <italic>Amblypsilopus</italic> Bigot with a key to species from Taiwan (Diptera, Dolichopodidae)
                </article-title><source>Zookeys</source><day>8</day><month>5</month><year>2012</year><volume>2012</volume><issue>192</issue><fpage>27</fpage><lpage>33</lpage><pub-id pub-id-type="doi">10.3897/zookeys.192.3265</pub-id></mixed-citation></tp:treatment-meta><tp:nomenclature><tp:taxon-name>
                        <tp:taxon-name-part taxon-name-part-type="genus">Amblypsilopus</tp:taxon-name-part>
                        <tp:taxon-name-part taxon-name-part-type="species">flavellus</tp:taxon-name-part>
                    <object-id xmlns:xlink="http://www.w3.org/1999/xlink" xlink:type="simple">urn:lsid:zoobank.org:act:63EB632F-0262-47ED-BAF0-14AAFC47E176</object-id>
								<object-id xmlns:xlink="http://www.w3.org/1999/xlink" xlink:type="simple">http://species-id.net/wiki/Amblypsilopus_flavellus</object-id>
								</tp:taxon-name><tp:taxon-status xmlns:xlink="http://www.w3.org/1999/xlink" xlink:type="simple">sp. n.</tp:taxon-status><xref ref-type="fig" rid="F1">Fig. 1</xref></tp:nomenclature><tp:treatment-sec sec-type="Diagnosis"><title>Diagnosis.</title><p>2 long and strong paired acr. Antenna yellow. Mesonotum with small anterolateral area including humerus and large posterolateral area including postalar callus dark yellow; metapleuron yellow. Abdomen partly yellow at base. Fore tarsomere 1 white, slightly longer than mid and hind tarsomere 1.</p></tp:treatment-sec><tp:treatment-sec sec-type="Description"><title>Description.</title><p>Male. Body length 4.5 mm, wing length 4.0 mm.</p><p>Head brightly metallic green with pale grey pollen. Hairs and bristles on head pale yellow; frons with 1 pale curved and slightly thick hair on posterolateral slope; 1 pvt at end of postocular line. Ocellar tubercle with 2 long strong oc and 2 posterior hairs. Antenna yellow; pedicel with circlet of short blackish apical bristles except 1 dorsal bristle and 1 ventral bristle relatively long; first flagellomere short triangular, nearly as long as wide; arista [broken apically] apical, blackish. Proboscis yellow with pale yellow hairs; palpus yellow with pale hairs and 2 brownish yellow bristles.</p><p><!--PageBreak-->Thorax brightly metallic green with pale grey pollen, except mesonotum with small anterolateral area including humerus and large posterolateral area including postalar callus dark yellow; metapleuron yellow. Hairs and bristles on thorax black; 2 long strong black posterior dc and 3 pale yellow anterior hairs; 2 long and strong paired acr, 3-4 very short paired hairs anteriad; 1 short ih, 1 short ph, 1 short su, 2 sa, 1 psa, 2 npl; scutellum with 2 sc, basal pair absent. Legs yellow except fore tarsomere 1 white, mid and hind tarsomere 1 dark brown. Hairs and bristles on legs black except coxae with pale yellow hairs and brownish yellow bristles. Fore coxa with 3 bristles, hind coxa with 1 exterior bristle. Fore and mid femora thickened with narrowed apex. Fore tibia without distinct d, but with 1 long brownish posterior bristle at apical 1/5; apically with 1 av. Mid tibia with 1 a at middle, 1 ad at base and 4 pd; apically with 1 ad and 1 av. Hind tibia with row of pd and pv; apically with 1 ad and 1 av. Hind tarsomere 1 with 1 v at extreme base. Relative length ratio of tibiae and tarsomeres: LI 3.9 : 2.5 : 0.95 : 0.85 : 0.4 : 0.3; LII 4.1 : 3.2 : 0.85 : 0.6 : 0.3 : 0.2; LIII 5.7 : 2.6 : 1.0 : 0.7 : 0.4 : 0.2. Wing hyaline, veins dark brown. Vein M<sub>1</sub> basally curved nearly at a right angle. Crossvein m-cu straight, CuAx ratio 1.3. Squama yellow with dark brown margin and with pale hairs. Halter dark yellow.</p><p>Abdomen pale metallic green with thin pollen except segments 1-4 dark yellow or yellow with posterior margins of tergites 1-4 brown or dark brown. Hairs and bristles<!--PageBreak--> on abdomen black. Male genitalia (<xref ref-type="fig" rid="F1">Fig. 1</xref>): Epandrium longer than wide in lateral view; epandrial lobe short, obtuse. Surstylus finger-like, slightly bent. Cercus dark yellow, shorter than epandrium, finger-like, basally slightly curved. Hypandrium apically nearly straight, with lateral arm rather thick near base.</p><p>Female. Unknown.</p><fig id="F1" position="float" orientation="portrait"><label>Figure 1.</label><caption><p><italic><tp:taxon-name>Amblypsilopus flavellus</tp:taxon-name></italic> sp. n. Male genitalia, lateral view. Scale bar 0.25 mm. Abbreviations: <bold>cer</bold> cercus <bold>epn</bold> epandrium <bold>epnl</bold> epandrial lobe <bold>hyp</bold> hypandrium <bold>hypl</bold> hypandrial lateral arm <bold>ph</bold> phallus <bold>sur</bold> surstyllus.</p></caption><graphic xmlns:xlink="http://www.w3.org/1999/xlink" xlink:href="ZooKeys-192-027-g001.jpg" position="float" orientation="portrait" xlink:type="simple"/></fig></tp:treatment-sec><tp:treatment-sec sec-type="Type material"><title>Type material.</title><p>Holotypemale, Taiwan: Kaohsiung, Nancai Mountain, 50 m, 2009. VI.</p></tp:treatment-sec><tp:treatment-sec sec-type="Distribution"><title>Distribution.</title><p>China (Taiwan).</p></tp:treatment-sec><tp:treatment-sec sec-type="Remarks"><title>Remarks.</title><p>This species belongs to <italic><tp:taxon-name>Amblypsilopus pallidicornis</tp:taxon-name></italic> group. It is similar to <italic>C. flavicercus</italic> Zhu <italic>et</italic> Yang from Hainan of China, but can be separated from it by the antenna entirely yellow, male cercus shorter than the epandrium and distinctly curved basally, and surstylus long and distinctly bent. In <italic>C. flavicercus</italic>, the antennal scape and flagellum are brownish at tip, male cercus is as long as the epandrium and nearly straight, and the surstylus is short and nearly straight (<xref ref-type="bibr" rid="B4">Yang et al. 2011</xref>).</p></tp:treatment-sec><tp:treatment-sec sec-type="Etymology"><title>Etymology.</title><p>The specific name refers to the yellow antenna.</p></tp:treatment-sec><ref-list><ref id="B4"><mixed-citation xmlns:xlink="http://www.w3.org/1999/xlink" xlink:type="simple"><person-group><name name-style="western"><surname>Yang</surname><given-names>D</given-names></name><name name-style="western"><surname>Zhang</surname><given-names>LL</given-names></name><name name-style="western"><surname>Wang</surname><given-names>MQ</given-names></name><name name-style="western"><surname>Zhu</surname><given-names>YJ</given-names></name></person-group> (<year>2011</year>)<source> Fauna Sinica Insecta Vol. 53.</source><publisher-name>Diptera Dolichopodidae. Science Press</publisher-name>, <publisher-loc>Beijing</publisher-loc>, <lpage>1912</lpage> pp.</mixed-citation></ref></ref-list></tp:taxon-treatment>
