# Supplementary material for: Two new species of Amblypsilopus Bigot with a key to species from Taiwan (Diptera, Dolichopodidae)
Source: Zookeys. 2012 May 8;(192):27–33. doi: 10.3897/zookeys.192.3265 (PMC3349060; doi:10.3897/zookeys.192.3265)
Supplement: XML Treatment for Amblypsilpus ventralis [file zookeys.192.3265-treatment3.xml]

<!DOCTYPE tp:taxon-treatment
  PUBLIC "-//TaxonX//DTD Taxonomic Treatment Publishing DTD v0 20100105//EN" "tax-treatment-NSO.dtd">
<tp:taxon-treatment xmlns:tp="http://www.plazi.org/taxpub"><tp:treatment-meta><mixed-citation publication-type="journal"><person-group><name><surname>Wang</surname><given-names>Jinjing</given-names></name><name><surname>Zhu</surname><given-names>Yajun</given-names></name><name><surname>Yang</surname><given-names>Ding</given-names></name></person-group><article-title>Two new species of 
                    <italic>Amblypsilopus</italic> Bigot with a key to species from Taiwan (Diptera, Dolichopodidae)
                </article-title><source>Zookeys</source><day>8</day><month>5</month><year>2012</year><volume>2012</volume><issue>192</issue><fpage>27</fpage><lpage>33</lpage><pub-id pub-id-type="doi">10.3897/zookeys.192.3265</pub-id></mixed-citation></tp:treatment-meta><tp:nomenclature><tp:taxon-name>
                        <tp:taxon-name-part taxon-name-part-type="genus">Amblypsilpus</tp:taxon-name-part>
                        <tp:taxon-name-part taxon-name-part-type="species">ventralis</tp:taxon-name-part>
                    <object-id xmlns:xlink="http://www.w3.org/1999/xlink" xlink:type="simple">urn:lsid:zoobank.org:act:D54756C1-64E7-4123-9F61-60706038CCE4</object-id>
								<object-id xmlns:xlink="http://www.w3.org/1999/xlink" xlink:type="simple">http://species-id.net/wiki/Amblypsilpus_ventralis</object-id>
								</tp:taxon-name><tp:taxon-status xmlns:xlink="http://www.w3.org/1999/xlink" xlink:type="simple">sp. n.</tp:taxon-status><xref ref-type="fig" rid="F2">Fig. 2</xref></tp:nomenclature><tp:treatment-sec sec-type="Diagnosis"><title>Diagnosis.</title><p>1 strong vt. 5 strong dc. 3-4 very short paired acr present only before 1 anteriormost dc. Fore femur with two rows of short v. Mid tarsomeres 4-5 slightly thickened.</p></tp:treatment-sec><tp:treatment-sec sec-type="Description"><title>Description.</title><p>Male.Body length 3.8-3.9 mm, wing length 3.0-3.2 mm.</p><p>Head brightly metallic green with pale grey pollen. Hairs and bristles on head black except middle and lower postocular bristles including posteroventral hairs pale yellow; frons with 1 strong vt, anteriorly without hair on posterolateral slope; 1 pvt near end of postocular line. Ocellar tubercle with 2 long strong oc and 2 posterior hairs. Antenna black; pedicel with circlet of short black apical bristles except 1 dorsal bristle and 2 ventral bristles relatively long; first flagellomere nearly trapezoid, nearly as long as wide; arista dorsal, blackish. Proboscis mostly reddish yellow with blackish hairs; palpus brownish yellow with blackish hairs and 2 black bristles.</p><p>Thorax brightly metallic green with pale grey pollen. Hairs and bristles on thorax black; 5 long strong dc; 3–4 very short, paired acr present before anteriormost dc; h indistinct, 1 ih, 1 ph, su absent, 2 sa, 1 psa, 2 npl; scutellum with two pairs of sc, basal pair very short and hair-like (about 1/5 of apical pair). Legs yellow except mid and hind coxae brown with yellow apex and tarsi dark brown from tip of fore tarsomere 1 onward. Hairs and bristles on legs black except coxae with pale yellow hairs and bristles. Fore coxa with 3 bristles, hind coxa with 1 brownish yellow exterior bristle. Fore femur thickened with two rows of v on basal 2/3 and narrowed on apical 1/3. Fore tibia ventrally slightly swollen at base, with 4 pv and one row of short dense av hairs, without distinct d; apically with 1 pd and 1 p. Mid tibia with 3 strong ad and 3 weak <!--PageBreak-->pd; apically with 1 ad and 1 av. Hind tibia with 4 pd and 2-3 weak pv at middle; apically with 1 ad and 1 av. Hind tarsomere 1 with 1 v at extreme base. Relative length ratio of tibiae and tarsomeres: LI 1.9 : 1.7 : 0.7 : 0.5 : 0.3 : 0.2; LII 3.2 : 2.4 : 0.9 : 0.6 : 0.2 : 0.25; LIII 4.0 : 1.5 : 1.1 : 0.6 : 0.4 : 0.2. Wing nearly hyaline, veins dark brown. Vein M<sub>1</sub> basally curved nearly at a right angle. Crossvein m-cu straight, CuAx ratio 1.3. Squama yellow with dark brown margin and with pale hairs. Halter dark yellow.</p><p>Abdomen metallic green with thin pollen except venter and hypopygium pale metallic green. Hairs and bristles on abdomen black except those on lateral portion of tergite 1 pale yellow. Male genitalia (<xref ref-type="fig" rid="F2">Fig. 2</xref>): Epandrium wider than long in lateral view; epandrial lobe indistinct. Surstylus slightly thick, apically shallowly furcated. Cercus about two times as long as epandrium, long finger-like, basally thick with subtriangular ventral process. Hypandrium distinctly bent apically, with thin lateral arm.</p><p>Female. Unknown.</p><fig id="F2" position="float" orientation="portrait"><label>Figure 2.</label><caption><p><italic><tp:taxon-name>Amblypsilopus ventralis</tp:taxon-name></italic> sp. n. Male genitalia, lateral view. Scale bar 0.25 mm.</p></caption><graphic xmlns:xlink="http://www.w3.org/1999/xlink" xlink:href="ZooKeys-192-027-g002.jpg" position="float" orientation="portrait" xlink:type="simple"/></fig></tp:treatment-sec><tp:treatment-sec sec-type="Type material"><title>Type material.</title><p>Holotypemale, Taiwan: Wulai, Fushan, Shuiguan Road, 2007. V. 18, Nanyi Cai. Paratype 1 male, same data as holotype.</p></tp:treatment-sec><tp:treatment-sec sec-type="Distribution"><title>Distribution.</title><p>China (Taiwan).</p></tp:treatment-sec><tp:treatment-sec sec-type="Remarks"><title>Remarks.</title><p>This species is somewhat similar to <italic><tp:taxon-name>Amblypsilopus basalis</tp:taxon-name></italic> Yang from Southern China, but can be separated from it by the antenna black, and male cercus as long as the epandrium, with the large ventral process at base. In <italic><tp:taxon-name>Amblypsilopus basalis</tp:taxon-name></italic>, the antenna is yellow, and male cercus is about two times as long as the epandrium and has the small ventral process at base (<xref ref-type="bibr" rid="B3">Yang 1997</xref>; <xref ref-type="bibr" rid="B4">Yang et al. 2011</xref>).</p></tp:treatment-sec><tp:treatment-sec sec-type="Etymology"><title>Etymology.</title><p>The specific name refers to the fore femur with two rows of short v.</p></tp:treatment-sec><ref-list><ref id="B3"><mixed-citation xmlns:xlink="http://www.w3.org/1999/xlink" xlink:type="simple"><person-group><name name-style="western"><surname>Yang</surname><given-names>D</given-names></name></person-group> (<year>1997</year>)<article-title> New species of <italic>Amblypsilopus</italic> and <italic>Hercostomus</italic> from China (Diptera, Dolichopodidae).</article-title><source>Bulletin de l’Institut Royal des Sciences Naturelles de Belgique Entomologie </source><volume>67</volume>: <fpage>131</fpage>-<lpage>140</lpage>.</mixed-citation></ref><ref id="B4"><mixed-citation xmlns:xlink="http://www.w3.org/1999/xlink" xlink:type="simple"><person-group><name name-style="western"><surname>Yang</surname><given-names>D</given-names></name><name name-style="western"><surname>Zhang</surname><given-names>LL</given-names></name><name name-style="western"><surname>Wang</surname><given-names>MQ</given-names></name><name name-style="western"><surname>Zhu</surname><given-names>YJ</given-names></name></person-group> (<year>2011</year>)<source> Fauna Sinica Insecta Vol. 53.</source><publisher-name>Diptera Dolichopodidae. Science Press</publisher-name>, <publisher-loc>Beijing</publisher-loc>, <lpage>1912</lpage> pp.</mixed-citation></ref></ref-list></tp:taxon-treatment>
